# Supplementary material for: Cross-Family Translational Genomics of Abiotic Stress-Responsive Genes between Arabidopsis and Medicago truncatula
Source: PLoS One. 2014 Mar 27;9(3):e91721. doi: 10.1371/journal.pone.0091721 (PMC3968010; doi:10.1371/journal.pone.0091721)
Supplement: Table S2 — Classification of transcription factors (GO3) and signaling-associated proteins (GO4). (XLSX) [file pone.0091721.s004.xlsx]

## Sheet: Sheet1
Table S2. Classification of transcription factors (GO3) and signaling-associated proteins (GO4)
	Transcription factors	Count		Signaling	Count
	ABRE/ABF	5		Ca-signaling	26
	AP2/ERF	12		Phospholipase	3
	bHLH	3		Protein kinase	45
	bZIP	11		Protein phosphatase	9
	CCAAT	2		Receptor-like kinase	12
	DREB/CBF	13		Others	15
	GRAS	3
	HSF	3
	MYB	55
	NAC	14
	TGACG	2
	WRKY	6
	ZF	31
	Others	36
	Total	196			110
*ABRE/ABF, ABA-responsive element binding factor; AP2/ERF, APETALA2/
ethylene response element binding factor; bHLH, basic helix-loop-helix;
bZIP, basic leucine zipper TF; DREB/CBF, drought response element binding factor/
CRT/DRE binding factor; HSF, heat shock TF; NAC, NAM/ATAF/CUC transcription
factor; ZF, zinc finger TF
