# Supplementary material for: Cross-Family Translational Genomics of Abiotic Stress-Responsive Genes between Arabidopsis and Medicago truncatula
Source: PLoS One. 2014 Mar 27;9(3):e91721. doi: 10.1371/journal.pone.0091721 (PMC3968010; doi:10.1371/journal.pone.0091721)
Supplement: Table S3 — List of GO3/GO4/GO6 genes hit by multiple resources. (XLSX) [file pone.0091721.s005.xlsx]

## Sheet: Sheet1
Table S3. List of GO3/GO4/GO6 genes hit by multiple resources
Orthologous Locus ID		Gene Symbol	Annotation	GO	Expression cues	Number
Arabidopsis	M. truncatula					of hit
At1g01720	Mt3g088110	ANAC002	Arabidopsis NAC domain containing protein 2	GO3	Drought, salinity	3
At1g24440	Mt3g086130	ZF	C3HC4-type zinc finger family protein	GO3	ABA, drought, salinity, pathogen	2
At1g27730	Mt1g018420	ZAT10	C2H2 zinc finger DNA-binding protein	GO3	Cold, ROS	3
At1g46768	Mt3g102100	RAP2.1	AP2 domain DNA-binding protein	GO3	Cold	2
At1g52890	Mt3g088110	ANACO19	NAC transcription factor	GO3	ABA, drought, pathogen	3
At1g60190	Mt5g034440	PWA33	Zinc-binding protein, putative	GO3	Cold, mannitol, NaCl	2
At1g66350	Mt7g027250	RGL1	RGA-LIKE 1, GRAS family of transcription factors	GO3	Salinity, ABA	2
At2g31380	Mt2g099010	STH	zinc finger (B-box type) family protein	GO3	Cold, salinity	2
At2g36270	Mt7g104480	ABI5	bZIP transcription factor family protein	GO3	Drought, salinity, ABA	2
At2g40220	Mt5g083340	ABI4	abscisic acid-insensitive 4	GO3	ABA, drought	2
At2g40340	Mt7g088620	DRE2B	Dehydration-responsive element-binding protein	GO3	Drought, heat	2
At2g46680	Mt1g026140	HB-7	Homeobox leucine zipper protein	GO3	Drought, heat, ABA	3
At3g11020	Mt5g083340	DREB2B	Dehydration-responsive element-binding protein 2B	GO3	Drought, heat	2
At3g15500	Mt3g088110	NAC3	NAC transcription factor	GO3	ABA, drought, pathogen	2
At3g24650	Mt7g083700	ABI3	Abscisic acid-insensitive protein 3	GO3	ABA, heat	2
At3g61890	Mt8g026960	HB-12	Homeobox-Leu zipper protein ATHB-12	GO3	Cold, drought, salinity	4
At4g21440	Mt4g091490	MYB102	Arabidopsis MYB-Like 102	GO3	Salinity, ABA, wounding	2
At4g25490	Mt1g101600	DREB1B/CBF1	Dehydration-responsive element-binding protein 1D, CRT/DRE-binding factor 1	GO3	Drought, cold, salinity	2
At4g27410	Mt3g088110	RD26/ANAC072	NAC transcription factor and ATAF-like protein	GO3	ABA, drought, cold, salinity, pathogen	8
At4g34000	Mt3g101780	ABRE/ABF3	ABA-responsive element-binding protein	GO3	Drought, heat, cold, salinity	4
At4g37260	Mt5g016510	MYB73	MYB domain protein	GO3	Salinity, ABA, JA, SA, cadmium	2
At5g04340	Mt1g018420	CZF2	Cold-induced zinc finger protein	GO3	Cold	2
At5g05410	Mt5g083340	DREB2A	Dehydration-responsive element-binding protein 2A	GO3	Drought, heat	2
At5g47640	Mt5g095740	HAP3B	CCAAT-box-transcription factor, putative	GO3	Cold, mannitol, NaCl	3
At5g59820	Mt2g096540	Zat12	Zinc-finger (C2H2-type) family	GO3	Abiotic stresses, ABA, ROS	3
At5g61430	Mt6g012670	ANAC100	NAM (No apical meristem)-like protein	GO3	Drought	2
At1g05100	Mt2g088020	MAPKKK18	NPK1-related MAP kinase, putative	GO4	ABA, drought, pathogen	2
At1g07430	Mt5g080680	PP2C	Protein phosphatase 2C	GO4	ABA, drought, pathogen	2
At1g56340	Mt1g083960	CRT1	Calreticulin	GO4	Drought, cold	2
At1g72770	Mt3g104710	PP2C	Protein phosphatase 2C	GO4	ABA, drought, cold, salinity, pathogen	5
At2g30360	Mt5g075100	CIPK11/SOS2	CBL-interacting serine/threonine-protein kinase 11/SOS2-like protein kinase	GO4	Drought, cold, salinity	2
At2g33380	NA	RD20	calcium-binding EF-hand protein	GO4	Drought, cold, salinity	6
At2g38800	Mt3g020820	CaMP	Calmodulin-binding protein-related	GO4	Drought, cold, salinity	2
At3g05640	Mt7g112490	PP2C	Protein phosphatase 2C	GO4	Salinity, drought	2
At3g11410	Mt2g066110	PP2CA	Protein phosphatase 2C	GO4	ABA, drought, cold, salinity, pathogen	5
At3g16360	Mt2g100900	AHP4	Histidine-containing phosphotransfer protein	GO4	Drought, heat	2
At3g45640	Mt4g061130	MPK3	Mitogen-activated protein kinase	GO4	ROS	2
At4g21410	NA	PK	Protein kinase	GO4	Cold, mannitol, NaCl	2
At4g26080	Mt3g104710	ABI1	Calcium-modulated protein phosphatase 2C/ abscisic acid-insensitive 1	GO4	Drought, ABA, pathogen	3
At4g30960	Mt4g131060	CIPK6	SOS2-like protein kinase/CBL-interacting protein kinase 6	GO4	Drought, heat	2
At4g33000	Mt1g016430	CBL10	Calcineurin B-like protein	GO4	Drought	2
At5g07920	Mt8g094940	DGK1	Diacylglycerol kinase	GO4	Drought, heat, ABA	2
At5g37770	Mt5g079340	TCH2	calmodulin-related protein	GO4	Drought, salinity	2
At5g57050	Mt4g127880	ABI2	protein phosphatase 2C / abscisic acid-insensitive 2	GO4	ABA, drought, cold, salinity, pathogen	5
At5g59220	Mt5g080680	PP2C	ABA-induced protein phosphatase 2C	GO4	Drought, heat, ABA	2
At5g61790	Mt3g098430	CNX1	Calnexin-like protein	GO4	Cold, mannitol, NaCl	2
At1g01470	Mt7g079180	LEA14	Late embryogenesis abundant protein 14	GO6	Drought, cold, salinity	3
At1g04220	NA	KCS17	β-Ketoacyl-CoA synthase, putative	GO6	Drought, cold, salinity	2
At1g20440	Mt3g117290	RD17/COR47	Dehydrin/cold regulated 47	GO6	Drought, cold, salinity	5
At1g20450	Mt3g117290	ERD10	Dehydrin/early responsive to dehydration 10	GO6	Drought, cold, salinity	6
At1g54100	Mt2g042330	ALDH7B4	Aldehyde dehydrogenase, putative	GO6	Drought, heat, salinity	3
At1g56280	Mt1g083780	DI19	Drought-induced 19	GO6	Drought, ABA	2
At2g03760	Mt8g066220	FST	Flavonol sulfotransferases, putative	GO6	Salinity, ABA, drought	2
At2g04030	Mt5g097320	CR88	Heat shock protein-like, CR88	GO6	Salinity, drought, heat	2
At2g15970	Mt4g068520	COR413-PM1	Cold acclimation protein/cold regulated 413 plasma membrane 1	GO6	Drought, cold, salinity	2
At2g17840	Mt5g022450	ERD7	senescence/dehydration-associated protein-related	GO6	Drought, cold, salinity	4
At2g32120	Mt5g006180	HSP70T-2	70-kD Heat shock protein	GO6	Drought, heat	2
At2g42530	Mt2g014040	COR15b	Cold-regulated protein cor15b, LEA	GO6	Drought, Salinity, cold	5
At2g42540	Mt5g044890	COR15a	Cold-regulated protein, cor15a, LEA	GO6	Drought, Salinity, cold	5
At2g43510	Mt5g081290	DEFL	Trypsin inhibitor protein 1	GO6	Drought, cold	3
At2g43570	Mt2g099470	CHI	Chitinase	GO6	Drought, heat, salinity	3
At3g02480	Mt2g059260	KIN1	Abscisic acid-responsive, cold-induced protein kin1	GO6	Drought, salinity, ROS	3
At3g05660	Mt5g086530	DiRP	Similar to disease resistance family protein	GO6	Drought, heat	2
At3g12580	Mt7g024390	HST70	Heat shock protein 70	GO6	Drought, heat, salinity	2
At3g14440	Mt5g025250	NCED3	9-cis-epoxycarotenoid dioxygenase	GO6	Salinity, ABA, drought	2
At3g22370	Mt5g026620	AOX1A	Alternative oxidase 1a	GO6	ROS, salinity	3
At3g50970	Mt3g118530	Xero2/LTI30	Dehydrin Xero2/low temperature-induced 30	GO6	Drought, salinity, cold	6
At3g57260	Mt5g089320	BG2	β-1,3-glucanase 2	GO6	Salinity, cold, pathogen	2
At4g04020	Mt2g025050	FIB	Fibrillin, putative	GO6	Drought, heat, salinity	3
At4g14690	NA	ELIP2	Early light-induced protein 2	GO6	Cold, light	2
At4g15910	Mt4g120040	DI21	Drought-induced 21	GO6	Drought, heat, cold	3
At4g19170	Mt5g025230	NCED4	9-cis-epoxycarotenoid dioxygenase 4	GO6	Drought, Salinity, cold	3
At4g24960	Mt3g099010	HVA22d	ABA-induced like protein/HVA22 homolog D)	GO6	Salinity, cold	3
At4g36010	Mt5g022310	TMT	Thaumatin-like protein	GO6	Drought, heat, cold	3
At4g37370	Mt5g016410	CYP81D8	Cytochrome P450, family 81, subfamily D, polypeptide 8	GO6	Salinity	2
At4g38580	Mt3g117890	ATFP6	Farnesylated protein 6	GO6	Cold	2
At5g15960	Mt6g044390	KIN1	Cold- and ABA-inducible protein kin1	GO6	Drought, salinity, cold	5
At5g15970	NA	KIN2/COR6.6	Cold-regulated protein COR6.6 (KIN2)	GO6	Drought, salinity, cold	5
At5g20230	Mt4g114870	BCB	Plastocyanin like blue copper binding protein	GO6	Salinity, ROS	2
At5g25610	Mt1g008500	RD22	Dehydration-responsive protein RD22 precursor	GO6	Drought, salinity	2
At5g47910	Mt3g098380	RbohD	Respiratory burst oxidase protein D	GO6	ROS, heat	2
At5g51070	Mt3g098310	ERD1	ATP-dependent Clp protease/early responsive to dehydration 1	GO6	Drought, heat	2
At5g52300	NA	RD29B	Desiccation-responsive protein 29B	GO6	Drought, heat, salinity, ABA	3
At5g52310	NA	RD29A/LTI78	Drought(RD29A)/cold(lti78)-responsive protein	GO6	Drought, salinity, cold	10
At5g66400	Mt3g117190	RAB18	Dehydrin RAB18-like protein/responsive to ABA 18	GO6	Drought, heat, salinity	2
At5g67030	NA	ZEP/ABA1	zeaxanthin epoxidase/ABA deficient 1	GO6	Drought, salinity, heat, light	2
*ROS: reactive oxygen species, ABA: abscisic acid, JA: jasmonic acid, SA: salicylic acid, NA: not available
**Genes hit more than four times are highlighted in gray color.
