# Supplementary material for: Cross-Family Translational Genomics of Abiotic Stress-Responsive Genes between Arabidopsis and Medicago truncatula
Source: PLoS One. 2014 Mar 27;9(3):e91721. doi: 10.1371/journal.pone.0091721 (PMC3968010; doi:10.1371/journal.pone.0091721)
Supplement: Table S4 — Summary of genes identified within the synteny blocks. (XLSX) [file pone.0091721.s006.xlsx]

## Sheet: final
Table S4. List of genes identified within the synteny blocks.
Chromosome	Block	Orthologous locus ID		E-Value	GO ID	Annotation
No	No.	Arabidopsis	M. truncatula
AtChr1	1	At1g28480	Mt2g014760	4e-25	GO1	Glutaredoxin, GLR
		At1g28540	Mt2g014970	8e-22	GO18	Unknown protein
		At1g29050	Mt2g015720	2e-155	GO18	Unknown protein
		At1g30360	Mt2g018780	0	GO6	Early-responsive to dehydration stress protein (ERD4)
	2	At1g12100	Mt4g101280	1e-39	GO2	Protease inhibitor
		At1g12110	Mt4g101380	0	GO2	dual-affinity nitrate transporter
		At1g12240	Mt4g101630	0	GO11	Invertase 2, vacuolar
		At1g12520	Mt4g101820	5e-104	GO1	superoxide dismutase copper chaperone
	3	At1g49300	Mt4g069850	5e-127	GO15	small GTPase
		At1g50490	Mt4g076200	1e-88	GO8	Ubiquitin-conjugating enzyme
		At1g50490	Mt4g076380	1e-88	GO8	ubiquitin-conjugating enzyme 20 (UBC20)
		At1g52990	Mt4g085880	7e-22	GO1	Thioredoxins (Trx)
		At1g53280	Mt4g085900	1e-84	GO6	4-methyl-5(b-hydroxyethyl)-thiazole monophosphate biosynthesis protein, putative
	4	At1g25530	Mt5g054730	0	GO2	Amino acid permease
		At1g26770	Mt5g041700	7e-108	GO13	Expansin
		At1g27020	Mt5g038460	1e-100	GO18	Unknown protein
		At1g27200	Mt5g037020	2e-174	GO3	Similar to zinc finger (C3HC4-type ring finger) family protein
	5	At1g69490	Mt5g041940	2e-101	GO3	NAC domain protein
		At1g69780	Mt5g039000	1e-84	GO3	Homeobox-leucine zipper protein ATHB-13
		At1g70000	Mt5g037080	2e-61	GO3	similar to myb family transcription factor
		At1g70300	Mt5g034500	0	GO2	Potassium transporter, KUP6
	6	At1g08830	Mt7g114240	5e-88	GO1	Copper/zinc superoxide dismutase (CSD1)
		At1g08920	Mt7g113970	1e-139	GO2	Carbohydrate transporter/ sugar porter , ERD6
		At1g08930	Mt7g113970	4e-148	GO2	Carbohydrate transporter/ sugar porter , ERD6
		At1g09140	Mt7g112760	8e-82	GO10	SF2/ASF splicing modulator, putative
	7	At1g56170	Mt7g113680	2e-54	GO3	Heme activator protein homolog 5B
		At1g57550	Mt7g111350	3e-19	GO18	hydrophobic protein, Low temperature and salt responsive protein family
		At1g57590	Mt7g110900	0	GO13	Pectinacetylesterase precursor
		At1g60470	Mt7g109920	7e-165	GO11	Galactinol synthase, AtGolS4
	8	At1g71000	Mt8g022310	3e-31	GO6	Heat shock protein DnaJ
		At1g72520	Mt8g020970	0	GO9	Lipoxygenase
		At1g72650	Mt8g020330	2e-93	GO3	TRF-LIKE 6
		At1g72660	Mt8g020210	0	GO18	GTP-binding protein, putative
	9	At1g60940	Mt8g095330	0	GO4	SNF1-related protein kinase 2.10
		At1g63460	Mt8g098400	2e-86	GO1	Glutathione Peroxidase (GPX)
		At1g67280	Mt8g102980	0	GO18	lactoylglutathione lyase
		At1g68090	Mt8g107640	1e-114	GO18	Annexin 5, calcium ion binding
AtChr2	1	At2g36640	Mt1g061730	2e-57	GO16	LEA group 3
		At2g36690	Mt1g062110	5e-149	GO17	2OG-Fe(II) oxygenase
		At2g37220	Mt1g064230	2e-84	GO17	29 kDa ribonucleoprotein
		At2g38820	Mt1g070970	4e-91	GO18	Unknown protein
	2	At2g28320	Mt2g094620	0	GO18	PLECKSTRIN HOMOLOGY (PH) domain-containing protein
		At2g28400	Mt2g094410	4e-25	GO18	Unknown protein
		At2g28470	Mt2g094060	0	GO11	Beta-D-galactosidase
		At2g32530	Mt2g087950	2e-170	GO11	Cellulose synthase
	3	At2g24520	Mt3g108800	0	GO2	H+-ATPase 5, plasma membrane
		At2g24540	Mt3g108860	2e-80	GO18	Kelch repeat-containing F-Box family protein
		At2g24580	Mt3g108990	6e-169	GO15	Sarcosine oxidase family protein
		At2g24580	Mt3g109010	1e-160	GO15	Sarcosine oxidase family protein
	4	At2g21330	Mt4g071880	0	GO11	Fructose bisphosphate aldolase-like protein
		At2g21330	Mt4g071860	0	GO11	Fructose bisphosphate aldolase-like protein
		At2g21410	Mt4g071070	0	GO2	vacuolar proton-ATPase subunit, putative
		At2g21660	Mt4g070190	3e-46	GO6	Dehydration stress-induced protein
	5	At2g27690	Mt4g054920	0	GO2	cytochrome P450, putative, CYP94C1
		At2g28190	Mt4g057240	7e-86	GO1	superoxide dismutase [Cu-Zn], chloroplast (SODCP)
		At2g28305	Mt4g058740	7e-110	GO18	Unknown protein
		At2g28550	Mt4g061200	8e-87	GO3	AP2 domain transcription factor
	6	At2g02710	Mt5g038420	2e-94	GO4	PAC motif containing protein
		At2g02810	Mt5g038900	0	GO18	UDP-galactose transpoter 1
		At2g02990	Mt5g040940	7e-109	GO14	S-like ribonuclease (RNase PD2)
		At2g03350	Mt5g043190	3e-76	GO18	Unknown protein
	7	At2g41100	Mt7g087640	2e-51	GO6	Touch-responsive/calmodulin-related protein 3
		At2g41380	Mt7g090180	2e-96	GO18	Embryo-abundant protein
		At2g41430	Mt7g090630	4e-24	GO18	hydrophilic protein
		At2g42220	Mt7g092820	4e-85	GO18	Rhodanese-like domain protein
	8	At2g29450	Mt8g087410	4e-53	GO1	Glutathione S-transferase, ATGSTU5
		At2g29480	Mt8g087410	1e-57	GO1	Glutathione S-transferase, ATGSTU2
		At2g29490	Mt8g087410	7e-57	GO1	Glutathione S-transferase, ATGSTU1
		At2g31790	Mt8g088560	7e-118	GO11	Glucosyltransferase, putative
AtChr3	1	At3g22960	Mt1g099360	8e-100	GO11	Pyruvate kinase
		At3g23050	Mt1g093240	7e-78	GO3	Auxin resistant 2
		At3g23990	Mt1g090140	0	GO6	Mitochondrial chaperonin, HSP60
		At3g23990	Mt1g090130	0	GO6	Mitochondrial chaperonin, HSP60
	2	At3g52640	Mt3g065110	0	GO18	Nicastrin-related
		At3g55610	Mt3g069080	0	GO8	Delta 1-pyrroline-5-carboxylate synthetase B
		At3g55990	Mt3g070900	0	GO18	Eskimo1
		At3g56200	Mt3g072110	2e-143	GO2	Amino acid transporter family
	3	At3g44880	Mt4g057200	0	GO14	Lethal leaf spot 1-like protein, accelerated cell death 1, ACD1
		At3g45640	Mt4g061130	0	GO4	Mitogen-activated protein kinase (MPK3)
		At3g46640	Mt4g064730	1e-62	GO3	LUX, PCL1 (phytoclock 1)
		At3g46640	Mt4g064890	1e-62	GO3	LUX, PCL1 (phytoclock 1)
	4	At3g47520	Mt5g014710	8e-128	GO15	Malate dehydrogenase, MDH
		At3g49780	Mt5g015140	0.0002	GO16	Phytosulfokine peptide precursor, ATPSK3
		At3g50060	Mt5g016510	1e-65	GO3	R2R3 MYB transcription factor gene family protein
		At3g50500	Mt5g018050	0	GO4	SNF1-related protein kinase 2.2, SNRK2-2,
	5	At3g55570	Mt5g080750	8e-19	GO18	Unknown protein
		At3g55740	Mt5g081630	0	GO2	proline transporter 2 (ProT2)
		At3g55980	Mt5g082830	5e-166	GO3	Zinc finger (CCCH type), Ankyrin repeat
		At3g57530	Mt5g089320	2e-177	GO4	Calcium-dependent protein kinase 32, CDPK32
		At3g59030	Mt5g090290	0	GO2	Transparent testa 12 protein, TT12
AtChr4	1	At4g12280	Mt3g080500	1e-161	GO15	Copper amine oxidase-like
		At4g12680	Mt3g082330	0	GO18	Unknown protein
		At4g12720	Mt3g082770	2e-82	GO6	Nudix hydrolase homolg 7, ATNUDT7
		At4g13850	Mt3g084040	4e-38	GO6	Glycine-rich RNA binding protein 2, GR-RBP2
		At4g14030	Mt3g084410	0	GO6	Selenium-binding protein-like
		At4g14090	Mt3g084520	6e-93	GO11	Glucosyltransferase NTGT2
		At4g14130	Mt3g084620	9e-145	GO11	Xyloglucan endotrans-glycosylase-related protein, XTR7
		At4g14130	Mt3g084630	9e-145	GO11	Xyloglucan endotrans-glycosylase-related protein, XTR7
	2	At4g29890	Mt4g127130	5e-166	GO15	choline monooxygenase, putative (CMO-like)
		At4g30190	Mt4g127710	0	GO2	H+-transporting ATPase type 2, plasma membrane, PMA2
		At4g30650	Mt4g130660	6e-28	GO18	Hydrophobic protein/low temperature and salt-responsive protein, putative
		At4g30660	Mt4g130670	3e-25	GO18	hydrophobic protein
		At4g30950	Mt4g130980	0	GO9	Omega-6 fatty acid desaturase, chloroplast (FAD6)
		At4g30960	Mt4g131060	0	GO4	SOS2-like protein kinase, SIP3
	3	At4g38620	Mt4g073420	8e-94	GO3	MYB domain protein 4, MYB4
		At4g38840	Mt4g072560	4e-31	GO5	auxin-responsive protein
		At4g39090	Mt4g071060	6e-174	GO8	cysteine proteinase RD19a/ thiol protease, RD19A
		At4g39210	Mt4g070430	0	GO6	Glucose-1-phosphate adenylyltransferase, APL3
	4	At4g16563	Mt5g012490	3e-146	GO8	Chloroplast nucleoid DNA-binding protein
		At4g16845	Mt5g013150	5e-106	GO3	Reduced vernalization response 2, VRN2
		At4g17030	Mt5g013440	2e-99	GO16	Allergen-like protein, EXPR
		At4g17090	Mt5g013640	0	GO11	Beta-amylase, BMY8
	5	At4g22920	Mt5g011120	4e-107	GO15	Tomato senescence-inducible chloroplast stay-green protein 1
		At4g23050	Mt5g010730	0	GO4	Ser/Thr kinase MAP3K
		At4g23400	Mt5g010150	2e-160	GO2	Plasma membrane intrinsic protein 1;5, PIP1;5
		At4g23700	Mt5g009800	0	GO2	Na+/H+-exchanger, putative, CHX17
	6	At4g36930	Mt5g017040	3e-41	GO3	SPATULA, transcription factor of the bHLH protein family
		At4g37360	Mt5g016440	1e-164	GO6	Cytochrome P450 monooxygenase, CYP81D2
		At4g37370	Mt5g016410	2e-163	GO6	Cytochrome P450-like protein, CYP81D8
		At4g37590	Mt5g015790	0	GO6	Phototropic response protein family
	7	At4g35480	Mt5g024730	1e-28	GO3	RING-H2 finger protein, RHA3B (RING-H2 FINGER A3B)
		At4g35770	Mt5g023170	3e-52	GO6	Senescence-associated protein sen1, SEN1
		At4g35790	Mt5g023050	0	GO6	phospholipase D, putative, ATPLDDELTA
		At4g35970	Mt5g022510	2e-116	GO1	L-ascorbate peroxidase 5, putative
		At4g36010	Mt5g022310	3e-110	GO6	Thaumatin-like protein
		At4g36040	Mt5g022210	2e-30	GO8	DNAJ heat shock N-terminal domain-containing protein
		At4g36600	Mt5g020520	9e-20	GO16	LEA group 3
		At4g36850	Mt5g019120	3e-141	GO18	PQ-loop epeat fmily protein
	8	At4g36020	Mt8g075560	2e-59	GO6	Cold shock domain protein 1, CSDP1
		At4g36220	Mt8g076290	0	GO7	Ferulate-5-hydroxylase (FAH1), CYP84A1
		At4g36670	Mt8g077890	0	GO2	Mannitol transporter, putative
		At4g36730	Mt8g077950	1e-72	GO3	Transcriptional repressor ROM1, GBF1 (G-box binding factor 1)
AtChr5	1	At5g25110	Mt1g013700	1e-177	GO4	CBL-interacting protein kinase 25, CIPK25
		At5g25450	Mt1g011880	1e-44	GO2	Ubiquinol-cytochrome C reductase complex 14 Kda protein, putative
		At5g25610	Mt1g008590	1e-87	GO6	Dehydration-responsive protein RD22 precursor
		At5g25940	Mt1g007360	1e-20	GO15	Soybean early nodulin 93 (N-93)
	2	At5g20150	Mt4g114550	5e-85	GO18	SPX (SYG1/Pho81/XPR1) domain-containing protein
		At5g20230	Mt4g114870	1e-23	GO6	Blue copper binding protein, ATBCB
		At5g20250	Mt4g115330	0	GO14	Glycosyl hydrolase family 36, DIN10 (dark inducible 10)
		At5g20270	Mt4g115580	6e-133	GO17	Heptahelical transmembrane protein 1, HHP1
		At5g20350	Mt4g116160	0	GO18	Tip growth defective 1, TIP1
	3	At5g57380	Mt4g127880	3e-118	GO15	Vernalization insensitive 3, VIN3
		At5g57655	Mt4g128840	8e-140	GO11	Xylose isomerase
		At5g57900	Mt4g130620	4e-107	GO17	SKP1 interacting partner 1, SKIP1
		At5g58070	Mt4g131390	2e-93	GO2	Outer membrane lipoprotein, LIPOCALIN, putative
	4	At5g65930	Mt5g025100	0	GO16	Kinesin-like calmodulin binding protein, PKCBP
		At5g66190	Mt5g022300	0	GO1	Ferredoxin-NADP reductase leaf isozyme chloroplast precursor
		At5g66210	Mt5g022030	0	GO4	Calcium-dependent protein kinase/CDPK, CPK28
		At5g66460	Mt5g020890	3e-152	GO11	Mannan endo-1,4-beta-mannosidase
		At5g66580	Mt5g018720	2e-39	GO18	Unknown protein
		At5g67080	Mt5g017110	6e-93	GO4	Protein kinase-like protein, MAPKKK19
		At5g67190	Mt5g016750	1e-45	GO3	AP2 domain protein RAP2.1
		At5g67320	Mt5g016370	0	GO6	High expression of osmotically responsive genes 15, HOS15,
		At5g67580	Mt5g015340	4e-68	GO3	Telomere repeat binding factor 2, TRB2
	5	At5g02500	Mt7g099680	0	GO6	Heat shock cognate 70 Kda protein 1, HSC70
		At5g02640	Mt7g100340	2e-25	GO18	Unknown protein
		At5g03280	Mt7g101410	0	GO4	Ethylene insensitive 2, EIN2
		At5g03840	Mt7g104460	2e-87	GO15	Terminal flower (TFL1)
	6	At5g15250	Mt7g010800	0	GO8	FtsH protease, ATFTSH6
		At5g15310	Mt7g011170	7e-103	GO3	MYB domain protein 16, ATMYB16
		At5g15450	Mt7g012820	0	GO6	Albino and pale green 6, APG6
		At5g15780	Mt7g016950	3e-35	GO17	Pro-rich protein, pollen OLE E1 allergen and extensin family protein
	7	At5g61790	Mt8g095680	0	GO4	Calnexin-like protein, calnexin 1 (CNX1)
		At5g63770	Mt8g094940	0	GO16	Diacylglycerol kinase, DGK2
		At5g63850	Mt8g094290	0	GO2	Amino acid permease 4, AAP4
		At5g64940	Mt8g091710	0	GO2	ABC transporter-like, ATATH13 (ABC2 homolg 13)
