# Supplementary material for: Cross-Family Translational Genomics of Abiotic Stress-Responsive Genes between Arabidopsis and Medicago truncatula
Source: PLoS One. 2014 Mar 27;9(3):e91721. doi: 10.1371/journal.pone.0091721 (PMC3968010; doi:10.1371/journal.pone.0091721)
Supplement: Table S5 — Distribution of abiotic stress-responsive genes in chromosomes according to the GO functional criteria. (XLSX) [file pone.0091721.s007.xlsx]

## Sheet: Sheet1
Table S5. Distribution of abiotic stress-responsive genes in chromosomes according to GO functional criteria
Species	Chromosome No	GO1	GO2	GO3	GO4	GO5	GO6	GO7	GO8	GO9	GO10	GO11	GO12	GO13	GO14	GO15	GO16	GO17	GO18	Total
A. thaliana	Chr 1	30	28	51	19	7	36	3	21	7	5	20	7	3	2	17	8	10	56	330
	Chr 2	18	18	33	16	4	34	2	10	6	2	13	3	2	4	9	5	12	48	239
	Chr 3	18	14	41	21	8	40	3	19	7	3	9	2	1	3	14	5	7	37	252
	Chr 4	15	30	29	23	5	38	3	15	2	1	16	2	4	1	10	5	7	38	244
	Chr 5	12	28	42	31	7	36	7	19	8	7	13	6	6	2	17	9	12	50	312
	Subtotal	93	118	196	110	31	184	18	84	30	18	71	20	16	12	67	32	48	229	1377
M. truncatula	Chr 1	13	14	28	12	3	24	2	14	4	3	7	2	2	1	5	6	8	19	167
	Chr 2	7	10	22	13	2	24	0	8	4	1	6	3	1	1	4	5	5	32	148
	Chr 3	11	17	24	15	2	29	3	13	2	2	6	4	1	0	11	1	6	33	180
	Chr 4	14	26	28	10	5	19	4	12	8	2	16	1	2	4	14	6	9	32	212
	Chr 5	12	20	41	25	8	37	3	11	2	1	11	3	4	3	14	7	6	37	245
	Chr 6	6	4	10	3	2	9	0	0	1	1	4	2	1	1	1	1	1	5	52
	Chr 7	9	10	34	7	4	16	2	11	2	5	11	4	3	1	8	1	8	34	170
	Chr 8	14	9	6	17	5	12	2	12	6	2	8	0	2	0	6	4	2	21	128
	Subtotal*	86	110	193	102	31	170	16	81	29	17	69	19	16	11	63	31	45	213	1302
*M. truncatula genes with no mapped genomic positions and no blast hit could not be mapped.
