# Supplementary material for: Cross-Family Translational Genomics of Abiotic Stress-Responsive Genes between Arabidopsis and Medicago truncatula
Source: PLoS One. 2014 Mar 27;9(3):e91721. doi: 10.1371/journal.pone.0091721 (PMC3968010; doi:10.1371/journal.pone.0091721)
Supplement: Table S6 — List of tandemly duplicated genes. (XLSX) [file pone.0091721.s008.xlsx]

## Sheet: Sheet1
Table S6. List of tandemly duplicated genes
Duplicated Locus ID		Gene Symbol	Annotation	GO	Expression cue
Arabidopsis	M. truncatula
At1g02300	Mt7g111050, Mt7g111060	CysP	Cathepsin B-like Cys protease	GO8	Drought, heat
At1g02920, At1g02930, At1g02950	Mt3g064700	GST11	Glutathione S-transferase 11	GO1	ROS, drought
At1g05250, At1g05260	Mt2g088770	PER2/RCI3A	Peroxidase 2/ rare cold-inducible protein	GO6	Drought, cold, salinity
At1g08920, At1g08930	Mt7g113970	ERD6	carbohydrate transporter/ sugar porter, ERD6	GO2	Drought, cold, salinity
At1g20440, At1g20450	Mt3g117290	RD17/COR47	Dehydrin/cold-regulated 47	GO6	Drought, cold, salinity
At1g22360, At1g22370	Mt5g064240	UGT	UDP-glucose glucosyltransferase	GO11	Drought, heat
At1g29390, At1g29395	Mt8g088110	COR314-TM2	Cold regulated 314 thylakoid membrane 2	GO18	Cold, drought
At1g54000, At1g54010	Mt8g022810	MyAP	Myrosinase-associated protein, putative	GO9	Drought, cold, salinity
At1g78580	Mt8g087930, Mt8g087910	TPS1	Trehalose-6-phosphate synthase	GO11	Cold
At2g02000, At2g02010	Mt3g064740	GDC	Glutamate decarboxylase 1	GO8	Drought
At2g21330	Mt4g071860, Mt4g071880	FBPA	Fructose bisphosphate aldolase-like protein	GO11	Salinity
At2g22170	Mt3g087510, Mt3g087490	DRP	Dehydration stress-induced protein	GO6	Drought
At2g27150	Mt5g087390, Mt5g087410	AAO3	Abscisic-aldehyde oxidase 3	GO6	ABA
At2g28960, At2g28970	Mt8g014700	RLK	Receptor-like/leucine-rich protein kinase, putative	GO4	Drought, cold, salinity
At2g29300, At2g29340	Mt7g071680	SDR	Short-chain dehydrogenase/eductase family protein	GO17	Drought, heat, salinity
At2g29450, At2g29480, At2g29490	Mt8g087410, Mt8g087420	GST	Glutathione S-transferase	GO1	Salinity, ROS
At2g33210	Mt1g090140, Mt1g090130	HSP60	Mitochondrial chaperonin	GO6	cold, mannitol, NaCl
At2g37170, At2g37180	Mt7g101190, Mt1g064230	RD28/PIP2	Plasma membrane intrinsic protein subfamily PIP2	GO2	Drought, cold, salinity
At2g40340, At2g40350	Mt5g083340	DRE2B	Dehydration-responsive element-binding protein 2B	GO3	Drought
At2g42530, At2g42540	Mt2g014040, Mt5g044890	COR15B	Cold-regulated protein cor15b, LEA	GO6	Drought, salt, cold
At2g43570, At2g43590, At2g43620	Mt2g099470	CHI	Chitinase	GO6	Salinity, Drought, heat, ROS
At3g05650, At3g05660	Mt5g087320, Mt5g086530	DiRP	Disease resistance protein, putative	GO6	Drought, heat
At3g12580	Mt7g024390, Mt7g024580, Mt7g099680	HST70	Heat shock protein 70	GO6	Salinity, heat, ROS
At3g16450, At3g16460, At3g16470	Mt5g071200	JLN	Jacalin lectin family protein	GO18	Cold, JA, wounding
At3g44300, At3g44310	Mt1g116080	NIT2	Nitrilase 2	GO6	Drought, cadmium
At3g51240	Mt8g075890, Mt8g075830	F3H	Flavanone 3-hydroxylase	GO7	Drought, UV
At3g55120	Mt1g115870, Mt1g115890	CFI	Chalcone-flavonone isomerase	GO7	Drought, UV
At4g12470, At4g12480	Mt4g101280	LTP	Protease inhibitor/seed storage/lipid transfer protein	GO2	Salinity, cold, ROS
At4g14130	Mt3g084620, Mt3g084630	XTR7	Xyloglucan endotransglycosylase 7	GO11	Drought
At4g23670, At4g23680	Mt1g031640	MLP	Major latex protein-related	GO6	Drought, heat, salt
At4g23700	Mt5g009770, Mt5g009780, Mt5g009800, Mt4g078020, Mt4g078120	CHX17	Na+/H+-exchanger, putative	GO2	Drought, cold, salinity
At4g25470, At4g25480, At4g25490	Mt1g101600	DREB1/CBF2	Dehydration-responsive element-binding protein 1, CRT/DRE-binding factor 2	GO3	Drought, cold, salinity
At4g26560, At4g26570	Mt3g060730	CBL7/SOS3	Calcineurin B-like protein 7/SOS3-like calcium-binding protein 3	GO4	Drought
At4g37360, At4g37370	Mt5g016410, Mt5g016440	CYP81D	Cytochrome P450 monooxygenase, family 81, subfamily D	GO6	Drought, salinity
At4g37980, At4g37990	Mt5g031250, Mt5g031310	ELI3-1	NAD-dependent mannitol dehydrogenase 1/elicitor-activated gene 3 (ELI3-1)	GO11	Abiotic stress
At4g37980, At4g37990	Mt8g068190	ELI3-2	NAD-dependent mannitol dehydrogenase 2/elicitor-activated gene 3 (ELI3-2)	GO11	Abiotic stress
At5g12020, At5g12030	Mt3g104780	HSP17.6	Heat shock protein 17.6-II	GO6	Drought, heat, ROS
At5g25370	Mt3g107000, Mt3g107320, Mt3g107360	PLDALPHA3	Phospholipase D alpha 3	GO18	Drought, salinity, ABA
At5g51960, At5g51970	Mt6g068850	SLDH	Sorbitol dehydrogenase	GO11	Abiotic stress
At5g52640	Mt5g096430, Mt5g096460	HSP81	Heat shock protein	GO6	Drought, heat
At5g56000, At5g56030	Mt5g096460, Mt5g096430	HSP81/ERD8	Heat shock protein 81/ early responsive to dehydration 8	GO6	Salinity, heat
At5g58670, At5g58700	Mt3g070720	PIPL	Phosphatidylinositol-specific phospholipase	GO4	Cold, drought, salt, ABA
At5g59310, At5g59320	Mt4g028370	LTP	Lipid-transfer protein 4	GO2	Drought, heat, ABA
At5g62350, At5g62360	Mt3g008840	IPEI	Invertase/pectine methylesterase inhibitor family protein	GO18	Drought, cold, salinity
At5g62690, At5g62700	Mt4g019090, Mt4g019110	TUB2	Tubulin beta-2	GO17	Cold
*ROS: reactive oxygen species, ABA: abscisic acid, UV: ultraviolet light
