# Supplementary material for: Cross-Family Translational Genomics of Abiotic Stress-Responsive Genes between Arabidopsis and Medicago truncatula
Source: PLoS One. 2014 Mar 27;9(3):e91721. doi: 10.1371/journal.pone.0091721 (PMC3968010; doi:10.1371/journal.pone.0091721)
Supplement: Table S7 — Phenotype information of genes within the sub-network. (XLSX) [file pone.0091721.s009.xlsx]

## Sheet: Sheet1
Table S7. Phenotype information of genes associated with the sub-network
AT_Locus	GO ID	symbol	Discription	Germplasm	Polymorphism	Mutagen	Type	site	Phenotype
AT1G72770	GO - 04	HAB1	protein phosphatase 2C 16	hab1	hab1	unknown	unknown	unknown	ABA hypersensitive inhibition of seed germination
AT2G26650	GO - 02	KT1	Potassium channel AKT1	CS3762	akt1-1	T-DNA insertion	insertion	unknown	Roots lack inward-rectifying potassium channels activated by hyperpolarized membrane potentials display reduced potassium (rubidium-86) uptake akt1 channel mediates potassium uptake from solutions that contain as little as 10 micromolar potassium plants grow poorly on media with a potassium concentration of 100 micromolar or less
AT2G36270	GO - 03	ABI5	protein abscisic acid-insensitive 5ABI5	CS8105	abi5-1	T-DNA insertion	insertion	exon	abscisic acid resistant, reduced sensitivity to ABA inhibition of germination, germinates in the presence of 3 microM ABA does not exhibit compromised water relations, normal stomatal regulation, not wilty phenotype seed dormancy similar to wt reduced sensitivity to salt and osmotic stress during germination
AT3G02140	GO - 18	TMAC2	Ninja-family protein AFP4	afp4-1	afp4-1	T-DNA insertion	insertion	exon	Decreased germination on high concentrations of glucose and sorbitol.
AT3G11410	GO - 04	PP2CA	protein phosphatase 2C 37	PP2CAox	PP2CAox	T-DNA insertion	insertion	unknown	ABA-insensitive
AT3G24650	GO - 03	ABI3	B3 domain-containing transcription factor ABI3	CS24	abi3-1	ethylmethane sulfonate	unknown	unknown	abscisic acid resistant, reduced sensitivity to ABA inhibition of germination, germinates in the presence of 10 microM ABA increased level of endogenous ABA during seed development does not exhibit compromised water relations, not wilty phenotype reduced seed dormancy, fresh seeds germinate at high frequency decreased sensitivity to the presence of GA biosynthesis inhibitors such as paclobutrazol…
				abi3-3	abi3-3	ethylmethane sulfonate	unknown	unknown	abi3-3 plants exhibited severe seed-specific developmental defects, namely reduced dormancy and severely reduced accumulation of seed reserve proteins. The embryos remained green throughout development and were desiccation intolerant. However, immature seeds were completely non-dormant and grow normally. The morphological development of abi3-3 embryos does not appear to differ from wild-type, and…
				CS6130	abi3-4	ethylmethane sulfonate	unknown	unknown	Abscisic acid resistant, strong allele, reduced sensitivity to ABA inhibition of germination, germination of seeds only slightly inhibited by 1mM ABA normal plant growth seeds fail to degrade chlorophyll during maturation keeping seeds green until mature
				CS6131	abi3-5	diepoxybutane	unknown	unknown	Abscisic acid resistant, strong allele, reduced sensitivity to ABA inhibition of germination, germination of seeds only slightly inhibited by 1mM ABA normal plant growth seeds fail to degrade chlorophyl during maturation keeping seeds green until maturity absence of seed dormancy reduced seed desiccation tolerance reduced seed longevity seeds lose their viability within 5 weeks of storage at room…
				abi3-6	abi3-6	fast neutrons	deletion	unknown	Impaired degreening during seed maturation - embryos were green throughout seed development and seeds are green at maturity and first true leaves were already formed at this stage. Embryo at maturity had fewer protein bodies, instead, large vacuoles were observed in cotyledons. Freshly harvested seeds germinated on wet filter paper within 2-3 days. Chloroplasts were observed in cotyledons of muta…
AT3G50500	GO - 04	SNRK2.2	serine/threonine-protein kinase SRK2D	snrk2.2 snrk2.3	snrk2.2	T-DNA insertion	insertion	exon5	snrk2.2 snrk2.3 was found to be ABA-insensitive in seed germination and early seedling growth snrk2.2 snrk2.3 seeds showed green cotyledons at 5 d after sowing (non of the wild-type seeds had germinated at this time) snrk2.2 snrk2.3 had decreased seed dormancy snrk2.2 snrk2.3 was insensitive to the stimulating effect of low ABA concentration (<1 uM)on root growth snrk2.2 snrk2.3 had a greatly red…
					snrk2.3	T-DNA insertion	insertion	exon
AT4G17615	GO - 04	CBL1	calcineurin B-like protein 1	cbl1	cbl1	T-DNA insertion	insertion	unknown	Enhanced cold induction and reduced drought induction of stress genes. The mutant plants displayed less tolerance to salt and drought but enhanced tolerance to freezing
AT4G22200	GO - 02	KT2/3	Potassium channel AKT2/3	akt2/3-1	akt2/3-1	T-DNA insertion	insertion	exon	Reduced number of rosette leaves. Fewer inflorescence stalks. Reduced sucrose content in phloem.
AT4G26080	GO - 04	ABI1	protein phosphatase 2C 56	CS22	abi1-1	ethylmethane sulfonate	substitution	unknown	Mutant plants had increased ABA content in response to both, low water potential and exogenous ABA. Also, accumulation of proline was reduced 4-5 fold in mutant plants compared to WT, in response to low water potential, and exogenously applied ABA. Mutant showed a similar sensitivity to 25 mM trehalose as wild type (inhibition of root growth). abscisic acid resistant reduced sensitivity to ABA in…
				ABI1TD	ABI1TD	T-DNA insertion	insertion	exon	mutant showed ABA-hypersensitive regulation of seed germination and root growth increased sensitivity to salt and osmotic stress during germination increased sensitivity to glucose during germination reduced leaf transpiration rate increased ABA-induced stomatal closure stomatal responses to 0.5 mM H2O2 and Ca2+ as WT WT sensitivity to GA, NAA and ACC mutant plants had decreased ABA content in re…
AT4G30960	GO - 04	SIP3	CBL-interacting serine/threonine-protein kinase 6	ATCIPK6KD	SALK_080951.48.55.x	T-DNA insertion	insertion	exon	atcipk6kd exhibited cotyledons fused at the base and thick hypocotyls. Slight reduction in root length was observed in atcipk6kd seedlings 14 days after sowing. Delayed emergence of lateral roots. Decrease in shoot to root auxin transport at the apex and at the hypocotyl–root junction. Greater sensitivity to salt stress. Decreased expression of genes involved in polar auxin transport and abiotic …
AT4G33950	GO - 04	OST1	serine/threonine-protein kinase SRK2E	ost1-2	ost1-2	ethylmethane sulfonate	substitution	exon	Impaired ability to close stomata in drought Preopened stomata fail to close in response to ABA, consistent with the inability to reduce water loss upon drought. The mutation has no effect on the ability of preopened stomata to respond to light or CO2-free air but the mutant remain impared in the ABA-inhibition of light-induced stomatal opening. Stomatal closure could not be induced by the bacter…
				srk2e	srk2e	T-DNA insertion	insertion	intron	Wilty phenotype against rapid humudity decrease. While ABA induces the closing of stomata in wildtype plants, the stomata of the mutant remain open. No change in effect of ABA inhibition of seed germination.
				ost1-1	ost1-1	ethylmethane sulfonate	substitution	5'splice_site	Impaired ability to close stomata in drought Preopened stomata fail to close in response to ABA, consistent with the inability to reduce water loss upon drought. The mutation has no effect on the ability of preopened stomata to respond to light or CO2-free air but the mutant remain impared in the ABA-inhibition of light-induced stomatal opening.
AT4G35090	GO - 01	CAT2	catalase 2	CAT2-1	cat2-1	T-DNA insertion	insertion	exon	Reduced stature, pale green color and reduced number of secondary roots. Decreased catalase activity. Increased H2O2 and increased sensitivity to H2O2. Also, increased uptake of Li+, Na+ and norspermine. Decreased sensitivity to litium most likely due to decrease in sensitivity to ethylene
				SALK_076998	cat2-1	T-DNA insertion	insertion	exon	Photorespiratory mutant that shows a wild-type phenotype when grown at high CO2 (3000-4500 ppm) or in air at irradiance below 30 µmol.m-2s-1. Significantly decreased rosette biomass when grown in air above 100 µmol.m-2s-1 irradiance. Lesions appear in a photoperiod-dependent manner : few or none are observed in 8h photoperiods, even up to 400 µmol.m-2s-1 growth irradiance, while in 16h photoperio…
				SALK_057998	cat2-2	T-DNA insertion	insertion	exon	Photorespiratory mutant that shows a wild-type phenotype when grown at high CO2 (3000-4500 ppm) or in air at irradiance below 30 µmol.m-2s-1. Significantly decreased rosette biomass when grown in air above 100 µmol.m-2s-1 irradiance. Lesions appear in a photoperiod-dependent manner : few or none are observed in 8h photoperiods, even up to 400 µmol.m-2s-1 growth irradiance, while in 16h photoperio…
AT5G35410	GO - 04	SOS2	CBL-interacting serine/threonine-protein kinase 24	CS3863	sos2-1	fast neutrons	unknown	unknown	Do not display altered sensitivity for inhibition of root growth by osmotic stress compared to wild-type. hypersensitive to sodium and lithium stresses plants accumulate more sodium and retain less potassium than wild type under salt stress incapable of growing under low-potassium conditions trichomes absent on leaves and stems, some trichomes in leaf margins
AT5G57050	GO - 04	ABI2	protein phosphatase 2C 77	CS23	abi2-1	ethylmethane sulfonate	substitution	unknown	Mutant plants had increased ABA content in response to both, low water potential and exogenous ABA. Also, accumulation of proline was reduced 4-5 fold in mutant plants compared to WT, in response to low water potential, and exogenously applied ABA. abscisic acid resistant, reduced sensitivity to ABA inhibition of germination, germinates in the presence of 10 microM ABA increased level of endogeno…
